# Supplementary material for: Changes of Target Essential Trace Elements in Multiple Sclerosis: A Systematic Review and Meta-Analysis
Source: Biomedicines. 2024 Jul 17;12(7):1589. doi: 10.3390/biomedicines12071589 (PMC11274787; doi:10.3390/biomedicines12071589)
Supplement: Supplementary file 1 [file biomedicines-12-01589-s001.zip]

Archive with 1 entries (1 files):
- biomedicines-3055421-supplementary.pdf
